# Supplementary material for: Molecular Regulation of Host Defense Responses Mediated by Biological Anti-TMV Agent Ningnanmycin
Source: Viruses. 2019 Sep 3;11(9):815. doi: 10.3390/v11090815 (PMC6784071; doi:10.3390/v11090815)
Supplement: Supplementary file 1 [file viruses-11-00815-s001.zip]

Archive with 8 entries (7 files):
- Supplementary file/
- Supplementary file/Supplementary Figure S1.pdf
- Supplementary file/Supplementary Figure S2.pdf
- Supplementary file/Supplementary Table S1.pdf.pdf
- Supplementary file/Supplementary Table S2.pdf.pdf
- Supplementary file/Supplementary Table S3.pdf.pdf
- Supplementary file/Supplementary Table S4.pdf.pdf
- Supplementary file/Supplementary Table S5.pdf.pdf
